# Supplementary material for: Transcriptome sequencing of two parental lines of cabbage (Brassica oleracea L. var. capitata L.) and construction of an EST-based genetic map
Source: BMC Genomics. 2014 Feb 22;15:149. doi: 10.1186/1471-2164-15-149 (PMC3936860; doi:10.1186/1471-2164-15-149)
Supplement: Additional file 1 — EST sequences related to NBS-LRR. [file 1471-2164-15-149-S1.xls]

## Sheet: Sheet1
	Additional file 1. EST sequences related to NBS-LRR domain
No	C1234 ID	TAIR ID	Description	Class	E-value	C1234 mapping count	C1184 mapping count
1	contig04725	AT5G46450.1	Disease resistance protein	TIR-NBS-LRR	3.13677e-66	2	0
2	contig04937	AT5G46450.1	Disease resistance protein	TIR-NBS-LRR	2.6786e-44	1	0
3	contig04638	AT1G15890.1	Disease resistance protein	CC-NBS-LRR	1.83381e-64	5	0
4	contig03609	AT1G65850.2	Disease resistance protein	TIR-NBS-LRR	1.6159e-51	3	0
5	contig04375	AT5G18350.1	Disease resistance protein	TIR-NBS-LRR	3.62745e-27	1	0
6	contig07757	AT1G63740.1	Disease resistance protein	TIR-NBS-LRR	3.97722e-22	2	0
7	contig07276	AT2G14080.1	Disease resistance protein	TIR-NBS-LRR	1.01623e-54	1	0
8	contig05313	AT3G04210.1	Disease resistance protein	TIR-NBS-LRR	1.69911e-28	1	0
9	contig05053	AT5G36930.2	Disease resistance protein	TIR-NBS-LRR	1.00197e-11	2	0
10	contig05043	AT2G34930.1	Disease resistance family protein / LRR family protein	TIR-NBS-LRR	6.48608e-79	1	0
11	contig05039	AT5G66910.1	Disease resistance protein	CC-NBS-LRR	6.07479e-66	4	1
12	contig05094	AT5G11250.1	Disease resistance protein	TIR-NBS-LRR	1.81535e-30	2	0
13	contig05872	AT5G66900.1	Disease resistance protein	CC-NBS-LRR	1.17067e-65	2	0
14	contig05465	AT5G43470.2	Disease resistance protein	CC-NBS-LRR	1.46108e-124	5	0
15	contig05615	AT1G62630.1	Disease resistance protein	CC-NBS-LRR	1.16962e-36	7	0
16	contig05632	AT5G46450.1	Disease resistance protein	TIR-NBS-LRR	9.97564e-54	3	0
17	contig05567	AT5G18350.1	Disease resistance protein	TIR-NBS-LRR	5.05799e-33	2	0
18	contig01083	AT5G11250.1	Disease resistance protein	TIR-NBS-LRR	6.5316e-80	3	0
19	contig01665	AT5G17680.1	Disease resistance protein	TIR-NBS-LRR	4.77937e-62	8	0
20	contig01415	AT5G17680.1	Disease resistance protein	TIR-NBS-LRR	7.78262e-57	4	0
21	contig00290	AT3G44630.1	Disease resistance protein	TIR-NBS-LRR	7.07967e-49	2	0
22	contig00459	AT5G66900.1	Disease resistance protein	CC-NBS-LRR	8.21681e-37	0	0
23	contig00558	AT5G36930.2	Disease resistance protein	TIR-NBS-LRR	2.15297e-88	5	0
24	contig02728	AT5G46270.1	Disease resistance protein	TIR-NBS-LRR	4.48891e-46	2	1
25	contig02805	AT3G51570.1	Disease resistance protein	TIR-NBS-LRR	4.92747e-14	2	0
26	contig03146	AT1G61100.2	Disease resistance protein	TIR-NBS-LRR	7.03441e-82	3	0
27	contig02157	AT1G12220.2	Disease resistance protein	CC-NBS-LRR	1.22192e-66	5	0
28	contig02115	AT4G36150.1	Disease resistance protein	TIR-NBS-LRR	2.59467e-35	2	0
29	contig02492	AT1G61100.2	Disease resistance protein	TIR-NBS-LRR	4.71493e-79	7	2
