# Supplementary material for: Transcriptome sequencing of two parental lines of cabbage (Brassica oleracea L. var. capitata L.) and construction of an EST-based genetic map
Source: BMC Genomics. 2014 Feb 22;15:149. doi: 10.1186/1471-2164-15-149 (PMC3936860; doi:10.1186/1471-2164-15-149)
Supplement: Additional file 2 — Description of EST-SSR markers polymorphic between cabbage C1184 and C1234. [file 1471-2164-15-149-S2.xlsx]

## Sheet: Sheet1
	Additional file 2. Description of EST-based SSR markers polymorphic between cabbage C1184 and C1234
No	Marker name	Motif	Left sequence	Right sequence	Expected product size	Best hits	Arabidopsis Gene ID	E-value
1	BoESSR029	(GGA)7	ATTCGATCTCTCGCGTCACT	GACATGCTTGATCAGGTTCG	155	hypothetical protein	842439	7e-46
2	BoESSR030	(CAG)10	GTGTGAATGGTGGACAGTCG	TGCTGAGATTGACTCCGTTG	271	clock regulator protein time for coffee	821807	3e-95
3	BoESSR031	(CAT)6	GGGATTATCACCGGAGGTTT	AGTTGCATCTCCACCTGCTT	243	hypothetical protein	827540	8e-32
4	BoESSR035	(TC)11	TGAGGTATCACACCGATCCA	CGTTGAAGAAtTGCGATTTG	230	hypothetical protein	842718	6e-24
5	BoESSR041	(TTG)8	TAGCCGGAACCAAAACTGTC	TGATGCAGAAGAGCAGAGGA	249	hypothetical protein	824567	2e-16
6	BoESSR045*	(GAA)6	ACTGCTGGCCTAAGTGGTGT	TCGGTTTTGTCTTCGTACCC	334	cellulose synthase A catalytic subunit 5 [UDP-forming]	830847	0
7	BoESSR053	(GAA)7	TTTGCCAAGAAGCCTGAAGT	TGTACCAGCTGCAACCTCTG	236	NAC-domain transcription factor	836359	6e-08
8	BoESSR054	(ATG)8	GAAGAAGCCCATGACCTCAG	CCATTCTCACCAGGACCACT	289	cysteinyl-tRNA synthetase	833874	4e-79
9	BoESSR060	(CAT)6	AACAGACGGAGTGCTGACG	GTGCTTTGTTGACAGCCAGA	256	F-box/kelch-repeat protein SKIP20	825164	1e-64
10	BoESSR061	(CAT)8	GCCTTCTGGTTCTTCACTGC	GCGAGGAAGATGATGTGGAT	223	rRNA processing protein-like protein	836254	1e-58
11	BoESSR065	(CTA)7	GAGCAATGCGGCTTCTAATC	ATGGCACCAAGAGGTGAATC	291	ubiquitin receptor protein DSK2B	816225	1e-67
12	BoESSR073	(TGG)7	GGACTGCCAAAAGACTGAGC	ACTCGCACAGGAACCAAAAT	238	winged-helix DNA-binding transcription factor family protein	829743	1e-22
13	BoESSR074	(GGAGAA)3	CGGATAAAGGGCACATGAGT	TTTTGAATCTCAGCGACCAA	214	hypothetical protein	841250	2e-26
14	BoESSR077	(GAA)6	GCTGACGAAGGAGATCAAGG	TTCTCCCTCTCCGACTTCAA	276	BCL-2-associated athanogene 7	836360	1e-144
15	BoESSR079	(TCC)7	CGCTATCTCCACCATTGGAT	GATTCCGACGGGAGTGAGTA	250	Alcohol dehydrogenase transcription factor myb/SANT-like protein	819080	7e-132
16	BoESSR080	(CACAA)4	GAACCGCTGAGGCAATTATG	CTTAGCGAGTCATGGGCTTC	313	No significant similarity found
17	BoESSR086	(CTG)7	ACCTCCAAACCATGACGAAG	GGTGGTGTTCTGTTGGCTTT	195	mitochondrial import inner membrane translocase subunit Tim17-2	818317	1e-70
18	BoESSR087	(TCC)7	GTTTCCTCTTCCACCACCAA	AATCTATCAAGAGGGCCAAGG	140	protein always early 4	833750	3e-95
19	BoESSR089	(CTG)12	ATGATCAGCGAAACCACTCC	TGATACATCCCGTTTGCTCA	259	clock regulator protein time for coffee	821807	5e-81
20	BoESSR105	(GTG)5	GGAGAAGAGTCATGGCAAGG	GGAACGGCTCACTTCTCTTG	285	AP2-like ethylene-responsive transcription factor	818770	1e-104
21	BoESSR108	(GAG)5	GAACTCCACGGAAACCGTTA	CAAGAACCAGACCGACCCTA	320	RING/U-box superfamily protein	816910	6e-74
22	BoESSR122	(CTT)6	AATCGAAGCTATTCGCCGTA	CATGTGTTGGCTGTTTCAGG	271	chromo domain-containing protein LHP1	831635	2e-24
23	BoESSR125	(CCG)5	ACGAAGAAGAAGACCGCAGA	GTGAAGTGCTCGTCCCATTT	187	phospholipase D delta	829733	0
24	BoESSR133	(ATC)5	ATTGCGACTTACCGGAATCA	TATGAAGGTCGGCGTAGAGG	232	hypothetical protein	828193	3e-80
25	BoESSR145	(TA)7	GGGCGAGGATGGTTACTACA	TCATACCCCAAGGCTATTTT	240	papain family cysteine protease	827311	0
26	BoESSR151	(GAA)5	GCCCACTCCTATTTCCAACA	CTTGGGAAAATCACGGAAGA	180	tetratricopeptide repeat domain-containing protein	844353	2e-103
27	BoESSR162	(GAA)5	CGGATAGTTCGGTTCGTGTT	CGTCAGCTTCACTCCTTTCC	251	transducin family nucleolar protein with WD40 repeats	819411	0
28	BoESSR165	(TGT)5	GTTTGACCCCGTCAGATGAT	GACTTCGACGCTTCACCTTC	700	RNA-binding protein	834667	3e-135
29	BoESSR168	(TCA)5	TACCGGCTTGCTTCTTCCTA	CGGAGGTTACTCCTGCTGAG	231	P-loop containing nucleoside triphosphate hydrolases superfamily protein	816333	0
30	BoESSR186	(TGT)5	CTTCTTCTTTCGCAGCGTCT	TGAAACCATCGTCCATGAAA	350	formin-like protein 6	836883	4e-131
31	BoESSR187	(GA)6	CCCGGCTACGACGAATATAA	AACGTCTTCTTTGACTCGTTCA	164	putative endonuclease or glycosyl hydrolase	6241268	1e-08
32	BoESSR193	(GT)7	TGCTGAGAATGGTCCTGATG	CAGCAGAGAGATCCCACACA	202	HVA22-like protein A	843793	8e-86
33	BoESSR206	(GGT)5	GATGAAGGCTGCTCAAGCTC	CGTCCTCCTCTTCAGCAAAC	135	heavy-metal-associated domain-containing protein	819686	0.17
34	BoESSR207	(GGT)5//(GAT)5	TTGCTGAAGAGGAGGACGAT	CTTCATTTGCACCGGAATCT	344	heavy-metal-associated domain-containing protein	819686	0.17
35	BoESSR208	(TGC)5	CTTGGGCACTGGATGTTCTT	CACCAAGCAAACTTGGATCA	207	O-fucosyltransferase family protein	833522	6e-33
36	BoESSR210	(CT)6	TCTCCGTCCTTCTTCTTCACA	CAAAATCCCATCGTCGATCT	203	transcription factor MYB59	836099	3e-19
37	BoESSR212	(CT)8	AGACAAGACGCCTCGGTTTA	CGTTATGGTAGATACTCAGATGC	212	U6 snRNA-associated Sm-like protein LSm7	814913	2e-59
38	BoESSR216	(ATC)5	GGTTTCCGCTATGTCCAGAA	CGGAAGAAGACGTTGAGGAG	317	HIT zinc finger and PAPA-1-like domain-containing protein	842099	1e-51
39	BoESSR248	(AAAC)5	GATGTTGGTTTTGGTTTTGG	TGCTTTTGCTTTGATGGTCT	135	probable LRR receptor-like serine/threonine-protein kinase RLK	833500	8.5
40	BoESSR251	(AAG)6//(TCC)5	GAAGGGTCGATTACGATCCA	GAAGTGGTCCAACCAGAGGA	242	hypothetical protein	817108	3e-26
41	BoESSR262	(AAG)6	ACACCACCGACAAGATCTCC	GCTTCGCCACGTTTATCTTC	174	SWIB/MDM2, Plus-3 and GYF domain-containing protein	832414	4e-35
42	BoESSR281	(ACC)5	ACGGTTGCCATCCATATTGT	GAGCCGTGGAGGTTATGGTA	212	cyclin-dependent kinase C-2	836620	0.26
43	BoESSR286	(AG)9	TCAATTCATCGAAGGCTGAG	GCTTTAAGCTTCTGCCCTGA	103	No significant similarity found
44	BoESSR291	(TC)7	AAGCTGGGGATGGAGAAGAT	GCACCTAATCGAACCCCTTA	114	cystathionine gamma-synthase	821292	1e-84
45	BoESSR298	(AGA)5	GGTGGAGGAGCTGAAGATTG	CTTTTTCCCCTTCACACCAT	100	ribosomal protein L1p/L10e family protein	825035	7e-05
46	BoESSR303	(CTC)5	GAACCCACCTTCCTTCAACA	GCGATTTTCAGGCAGAAGTC	255	dimethyladenosine transferase	819355	0
47	BoESSR305	(TTG)6	ACGTTCCTACGCATCACAAC	TTCGTGCAACATCTGTGGAT	217	hypothetical protein	838308	1e-44
48	BoESSR333	(GAG)5	CCTTGGTCTTCTCCGATGAG	ATGATCGTGAACGTCCCATT	315	hypothetical protein	825203	7e-31
49	BoESSR338	(AC)10	TGTAGCCGAAAGGGAATGAG	GTGCTTGCATCCAGAAACCT	271	NB-ARC domain-containing disease resistance protein	826518	5e-05
50	BoESSR342	(ACC)5	TGGTTAGCCCTCAACCAAAC	TGATGGTTTGTCGGCACTTA	298	pfkB-like carbohydrate kinase family protein	828990	0.006
51	BoESSR343	(TC)6	TTCTATGCGCCTCCCCTAAT	GTTTCTGCACATCCGAACCT	153	nodule inception protein-like protein 5	843967	0.0002
52	BoESSR352	(GAG)5	GGTGGAACCCAACAAGAAGA	CCGGTACACCAAATAAACCAA	301	F-box protein	816482	0.0007
53	BoESSR358	(GAG)5	TGGATAGTCCTGGTGATTCG	CCGCCAAAAGCTTATACGAC	108	alcohol dehydrogenase transcription factor myb/SANT-like protein	822039	1e-24
54	BoESSR370	(TAA)5	CGGTTACAGCATCTCAGCAA	GCCTAGTCCCACCAAAATGA	334	putative RNA-binding protein containing KH domain	830059	4e-49
55	BoESSR371	(TTC)6	GAGATGTCGACGTGACTGGA	CCTCCTCCACAACGGTCTAA	239	hypothetical protein	817063	2e-10
56	BoESSR389	(CT)6	TTCACCCGAAGAATCGCTAC	CATGCTATTCAGCTCCGACA	338	Mediator complex, subunit Med10	839207	4e-92
57	BoESSR391	(GAT)7	GCGACCTGTTGAAGAAGGAG	TTCTCCGCAAGAAATACAAGG	312	Glutaredoxin family protein	831226	8e-25
58	BoESSR396	(GAA)6	AGAAGACGAAGCTGGAATGG	GAACCAACCATGTTGCATGT	253	histidine kinase	814714	1e-53
59	BoESSR403	(GTA)7	TGAGAAGCCTGAGACCACCT	AGATCTGCGCAGCGTTTTAC	187	golgin candidate 2	838398	1e-40
60	BoESSR409	(TC)7	GGGGATTGGTCCTAAAAAGC	ACCAAGGCATCCCTCCTTAG	184	G-type lectin S-receptor-like serine/threonine-protein kinase SD3-1	818789	0.003
61	BoESSR414	(AGC)5	TTGATTTTGGGAGGCAAAAG	TCTGGCGGAGAAGAATCAGT	174	Rab escort protein	819832	2e-86
62	BoESSR416	(GAT)6	TCGACTGTGCCAACATCATT	TCTGTCTTTGATCCCGAACC	152	HEAT repeat-containing protein	843034	4e-73
63	BoESSR440	(GAT)6	ACACACCTGCCCACAGTGTA	CACCCACCTCCTGTTCCTAA	282	RING/U-box superfamily protein	831106	2e-67
64	BoESSR453	(AAG)8	ACACGTGGATTGTGATCGAA	CTAGCGAAACCCAAAACGAG	215	putative polyprenol reductase 2	816152	1e-75
65	BoESSR462	(CTT)5	TGGTCGTTGATCACCTCGTA	CGTGTATCAGAAGATGAGATGGA	222	GLE1-like protein	837869	5e-59
66	BoESSR467	(AG)6	AAGCGTATGAGGAGGCTGAA	AGGAAGCAGATGGAAAAGCA	113	No significant similarity found
67	BoESSR472	(AG)6	AACATCGATCCGATTCTTCG	AGCTGAAGAAAAACGCCATT	186	regulator of Vps4 activity protein	829369	3e-91
68	BoESSR482	(CT)8	GGAAATTCGATAAATCGAGAGC	TCCGGAGGTCCCTTTATTTT	123	hypothetical protein	836189	5e-39
69	BoESSR484	(AGA)7	ACCCATACGTCCACGTCAAT	GCAATCGTCTTTCCACCAAT	133	Agenet domain-containing protein	834276	4e-34
70	BoESSR492	(GA)9	GCGCAGAATCCAGATCATAG	GGCTGGAGTATGAGCGAGAC	191	protein B-cell receptor-associated 31-like protein	841265	2e-71
71	BoESSR510	(AGG)5	TCAAGTTGGAACGAGAATGTTG	ATTCTTCAATCACGCCTCCTT	100	polyol transporter 5	821416	0.95
72	BoESSR515	(CCA)7	ATCAGCCCCAAACTTTCCTT	ACGTCGCTAGTCCACGTCTT	270	ZIP metal ion transporter family	817559	2e-148
73	BoESSR519	(GGA)5	GACGAGACTCAGCCATCTCC	TCGCTCCAACAGTCGTCTC	219	protein STICHEL	814777	6.4
74	BoESSR523	(CCA)5	GGACCAAGAGTATCGCAACC	TGATCGCACAAGGAAGTGAG	192	BTB/POZ domain-containing protein	827265	2e-80
75	BoESSR538	(TCT)5	ACAGAGTCTCGGGAGAACCA	AGATGATTACCGTCGCGTTC	221	basic leucine zipper 10	828219	1e-144
76	BoESSR541	(ATG)5	GAGTTTGGAGGAGCCACTTG	TCCGAGTATGCCTTTTCCAC	196	Hydroxymethylglutaryl-CoA lyase	817221	8e-114
77	BoESSR553	(AG)6	ATACAGGCGCTTTTCATTGG	AACAGACCAAGCGTTCTCTC	138	malate dehydrogenase	816808	0.0008
78	BoESSR560	(TGT)6	GGGATGCAAGCATAACCATT	GACTGCTCGAGTGGTTCCTC	128	cyclic DOF factor 3	823904	2e-113
79	BoESSR565	(TCC)6	TTGATCAGGTTCCGCTTCTT	TCTCGATTTCCGAATTGACC	119	hypothetical protein	6240406	6e-52
80	BoESSR570	(AGG)8//(ACG)5	CACTTGAACCTCGCTGACAA	TCTTATCTCCATCTCCATCTCCA	268	receptor like protein 55	834616	2e-44
81	BoESSR576	(CCTCTC)5	CCACGTCGGAGAAGCTAAAG	TGGGAATGATTTTTGGGAGA	186	hypothetical protein	825525	2e-26
82	BoESSR581	(GGA)10	AACGAAGGTGAACCATCAGG	GGCCAGGAGCTGTTACAATG	176	RING/U-box domain-containing protein	841753	6e-61
83	BoESSR614	(TA)6	GCAAAGAAAAGGAGGTGTGC	CACTCTGCTATGCTGGGTCA	257	SAND family protein	817387	9e-52
84	BoESSR615	(TCC)6	GGCACTTACAGCCAAATGGT	TCCCATAGACGGTTGAGTCC	126	zinc finger CCCH domain-containing protein 58	831973	1e-119
85	BoESSR632	(TGT)7	CCCTGCAATTGAAAACCAGT	AAACCGTCCAAGGATCATCA	133	nuclear transcription factor Y subunit A-6	820616	3e-07
86	BoESSR673	(GGT)5	GAAAGAGGGAGGGAACGAAG	ACACGGACTCGAATTGGAAC	187	protein FIZZY-related 3	831230	6e-15
87	BoESSR685	(CAA)5	CTTTCTCCGATGCCACTCTC	GCGGAAAGAATGCAGATAGC	327	AT hook motif DNA-binding family protein	835233	3e-62
88	BoESSR702	(CCA)5	TCTGATGACTCGCTCGAATG	GTGGTTGTGTTGCTGGAATG	220	AT hook motif DNA-binding family protein	827520	3e-25
89	BoESSR719	(AC)6	TCTCTTTGCTCGTTCCACCT	CTGCTAAGGGTGACGATGCT	191	cytochrome C oxidase 6B	838851	5e-16
90	BoESSR723	(TTC)5	TCAGCTTCAGTTGGTGGTTG	CGGGTGGGTAAAGAGACTGA	269	ATP binding microtubule motor family protein	836763	5e-23
91	BoESSR726	(TA)9	CAATGGGTTACGCATGGTTT	CGTTTGTGAAACAGCCATTG	229	phosphoribulokinase/uridine kinase-like protein	839160	3e-05
92	BoESSR736	(TG)7	CCACGGACGGAACAATTTAT	GCTAAAAATGCACCGCTACC	174	hypothetical protein	820553	3e-43
93	BoESSR752	(GAG)6	TCAAGCATCATCTTCGCATC	CTTCACTCCCCGACGACTAC	314	protein trichome birefringence-like 32	820274	0
94	BoESSR758	(ATTG)7	ATTTCGAGGTTCTCGCCATT	AACATGTGCCCAATGATGAA	313	cyclic nucleotide-gated channel 13	826427	7.2
95	BoESSR763	(TTA)7	TCAGGCAGCTAAATTCACACA	GAATGGGCAAAAGACAGCAT	149	tropinone reductase-like protein	817480	3e-51
96	BoESSR766	(TTC)5	CGTGTGGAAGACCCTTCACT	TTGGGGAAGTGGTAAGAACG	147	hypothetical protein	832375	3.5
97	BoESSR814	(TC)9	AAGTCCGTGGATCTCCTCCT	GCTTTTGGATCGTGTGGTCT	287	coatomer subunit beta-2	829276	0
98	BoESSR825	(CCG)7	GGACAGCGACACATTGAGTG	GGGAAGAGGTTCCCAAACAT	150	hypothetical protein	827755	1e-44
99	BoESSR844	(AGA)6	CCGCAGTAAACTCCTCAAGC	TCATCTTGTTTAGGCACTGGA	190	NAC domain containing protein 82	830792	3e-60
100	BoESSR845	(GAG)7	ATTTTACCGGCGATGATGAG	GCTTGCATTGTCAGCTTTGA	218	SAND family protein	817387	1e-99
101	BoESSR854	(AGA)5	TATGAGTTGGCTGTCGGTGA	TCAGTGCCTCGACAACAAAG	290	hypothetical protein	822473	2e-88
102	BoESSR855	(AT)6	CCAATGGCTGATCCTGAACT	CAATCTGTCCCATTTGAGCA	300	double-stranded DNA-binding-like protein	839863	2e-53
103	BoESSR863	(AG)10	GAAAGCTAGAGAGTGAGCGAGA	GACGAGGATGGTGACGAATC	233	xyloglucan xylosyltransferase 5	843779	0
104	BoESSR885	(ATC)5	CGCTTCCTAGATCGGTCAGT	GATCCGAACGAGGATGAGAA	116	hypothetical protein	828193	3e-80
105	BoESSR891	(CAC)5	TTCCTGTCCCCATACCCATA	GGAGCAGCAGACCTATGGAA	239	peroxin 13	819945	4e-40
106	BoESSR893	(AG)7	GCACAAAGACGGCCAATAAT	ATGGCCACTCGTCTTCAGTT	274	translation initiation factor IF6	824728	5e-142
107	BoESSR899	(GAA)6	CAAGATCGAGAACCCTCCTG	ACGACAGCGTTGAGAGGTTT	246	DNA-binding storekeeper protein-related transcriptional regulator	828624	4e-87
108	BoESSR901	(CAA)6	AGCTAGCAGCGAAGTTCGAG	TTTGTCGGTGGAGAGGATTC	110	scarecrow-like protein 11	836064	2e-160
109	BoESSR902	(TGG)8//(GGT)5	AATCTGAATGGGCAGTTTGG	ATCGTCCTCCTCTTCAGCAA	295	heavy-metal-associated domain-containing protein	819686	2e-34
110	BoESSR903	(AG)6//(TTC)5	TTCGAAAATGAGACGAGAGG	CCGTATCGGAAGAAGTGGAA	297	translational initiation factor 4A-1	820605	0
111	BoESSR920	(TGT)7	CATGTACCGGAACTTATTGG	GGAGGAGGGTCCTCTCAATC	287	hypothetical protein	842718	4e-55
112	BoESSR934	(TCA)6	GTTCGCCAAATCCAAAAGC	ATCTCACTTTCGCCATTGCT	101	plant organelle RNA recognition domain-containing protein	825021	2e-38
113	BoESSR935	(CT)9	GGCTTCTCGCTAATTTCATT	CGCCTCGATCAATCTTCTTC	338	putative nuclear DNA-binding protein G2p	824343	3e-51
114	BoESSR943	(CTC)5//(TGA)5	CGTCATTAAGGAGCCTGAGC	TCCTTAGGTGGTGCAGGAAC	307	copper ion binding protein	829396	2e-18
115	BoESSR945	(TGA)5//(GAA)5	CCAGCATTTACCGAATCAGAA	AACTAAAGGGGGCAAAGGAA	161	Heat shock protein 70	844332	4e-59
116	BoESSR948	(AGA)5	TGTATCCACGTCGGTAGACAG	ATAGCGCCAAGTTGGTATGC	145	transcription initiation factor IIB-2	820195	3e-63
	Note: * primer which have two polymorphic alleles
