# Supplementary material for: Transcriptome sequencing of two parental lines of cabbage (Brassica oleracea L. var. capitata L.) and construction of an EST-based genetic map
Source: BMC Genomics. 2014 Feb 22;15:149. doi: 10.1186/1471-2164-15-149 (PMC3936860; doi:10.1186/1471-2164-15-149)
Supplement: Additional file 3 — Characterictics of EST-based dCAPS markers polymorphic between C1184 and C1234 parental lines. [file 1471-2164-15-149-S3.xlsx]

## Sheet: Sheet1
	Additional file 3. Characterictics of EST-based dCAPS markers polymorphic between C1184 and C1234 parental lines
No.	Marker name	Restriction Enzyme	Forward primer	Reverse Primer	Best hits	Arabidopsis Gene ID	E-value
1	Bodcaps2	HaeIII	ATCCTCGTTCCCTTTGCTCT	GTACATGGCGAAACTGGC	14-3-3-like protein GF14 psi	833836	4e-177
2	Bodcaps4a	BamHI	GCAACGTTCCCTGTTCTTGT	GCCGTTGACTACATCGACGAGAGCGGGATC	putative pyridoxal biosynthesis protein PDX1.2	820850	1e-107
3	Bodcaps5	ScaI	TTGGAGCCACGGATAGACTT	GGTTCATGGTATCATCAGATCTGCCTAGTAC	acyl-activating enzyme 18	841977	3e-166
4	Bodcaps11a	HaeIII	TTCTCGTCGAGAGTGAGAAGATCTCTGGC	CTAGTCGGCGAGTACGGTCT	40S ribosomal protein S9-1	831372	2e-114
5	Bodcaps14a	BamHI	GTCAGGTAGCTCGTAGTTCTTCTCC	CGATCTCGCGGGTCGTGACCTCACTGGATC	actin 7	830841	0
6	Bodcaps18a	PstI	ATGAAATTAGCCGAGGATTCCGACACTGC	ATTTAGTGGCTTCCAATATCATCAA	NADP-dependent glyceraldehyde-3-phosphate dehydrogenase	816962	0
7	Bodcaps19	MseI	CAGAGTGCAAAACGTTGGCCAGATAATTA	ATATGCATCTCAATGGGAAAGTAAA	amino acid permease 6	835025	0
8	Bodcaps21	MseI	ATCAACTTTCTGTTCATCAATGCTT	AGAGAAGGAAAGCTTGATCCTGTGATTTTA	casein lytic proteinase B3	831398	0
9	Bodcaps22a	HindIII	CATAATTAACATCATCGATCCATCC	ATACATCTTGAGAGCTGCAGCAGTTAAAGC	plasma membrane intrinsic protein 3	829662	0
10	Bodcaps23	MseI	GGGTGGAAAGGAATCTCAGGACCACCATT	CAAGGTCATGGAGCTAACAGTG	L-ascorbate peroxidase 1	837304	9e-152
11	Bodcaps24	XbaI	TCACAGGGACATAAGTATGTTCTCTCTAG	TAGCTAAATTTGATGGTATCCTTGG	aspartic proteinase A1	837740	0
12	Bodcaps25	MboI	ATGATATGTGGGAGTCCAAGATCAACGAT	AGTACTTGGCAACATCTAGGACAAT	V-type proton ATPase subunit H	823170	2e-166
13	Bodcaps28	MseI	ACATACGTTACACTTCACCAAGACA	TAGCGAGTCATCAGACGCTTTCGGTTACTT	ferrochelatase 1	832672	8e-69
14	Bodcaps29	XbaI	ATGATGAAAACCGTCATTCCTGTCATCTA	AACAAATGACTTACCCCGTTTTC	glucosinolate transporter-2	836389	3e-105
15	Bodcaps30	MboI	AGTCAACTCGCTCTGAGAGACAAC	CTCAACTTCCCAGATCTTCTCCACCATGAT	ethylene-responsive transcription factor RAP2-3	820929	1e-74
16	Bodcaps32a	SalI	CCAAACAACCATCTTCAACTTCTAT	GTGACGCCTTCGAATGTGCTTGTTGTCGA	general control non-repressible 5	836607	0
17	Bodcaps33	SalI	ACTTGCTCTTCGAGAGATGTGCCTCGTCGA	CACAAGGACCTGACCTTTTAGG	glutathione S-transferase PHI 9	817636	2e-150
18	Bodcaps34a	ClaI	AAGGCTTACATGATCAAAGATAGGA	TATTAAACCTCACATAAACACACAATCGA	glutathione S-transferase PHI 9	817636	6e-142
19	Bodcaps35a	MboI	TTGGAGGAATACAATCTTTCACAGCCTCGA	AAAAGATTTCTTCGGTGGTAAGAGT	glutathione S-transferase tau 5	817494	4e-141
20	Bodcaps37	PstI	TTAATTATTGTACTTGGGACGAATTG	GTGTTGCCTAACGGTAAGGACAAACTGCA	protein PHLOEM protein 2-LIKE A1	827728	1e-102
21	Bodcaps38a	ClaI	TGAGCTTTTTGCTTATCTCCTGGACATCGA	GATTCCTAAGTACGTGGACAATGTT	ATP synthase subunit d	824395	1e-80
22	Bodcaps41	HaeIII	ACCTGGATTTTGCATCCCACCCATGGGGC	TGGGGACCTAAAGACGAAA	soluble epoxide hydrolase	817215	3e-177
23	Bodcaps42a	HaeIII	TGTGATTAATTGGCGGTTCC	TTTCAGCTGATTCACCCGAAACATCAGGGC	Major facilitator superfamily protein	819680	2e-178
24	Bodcaps43a	MseI	CAGCCCATTTCAAGCAAGGCTCCATAATTA	CCATCATCGAGGAGCAGATT	synaptotagmin A	816633	1e-119
25	Bodcaps44a	EcoRV	GGAGATGATGCCTGGTTTGT	AAGTCTCATCTCCAACTCCATCTCGATAT	salt-inducible zinc finger 1	824764	0
26	Bodcaps46	HindIII	ACCTCAAGTAGCATCATCGCCATCGAAGCT	CATCCCAAAGCCTCTCTCAG	salt-inducible zinc finger 1	824764	0
27	Bodcaps48	EcoRV	GGTTGTAGCGATCGTTGGTT	GTAATCTCCAAGTCTATACTCTTGATA	tetraspanin8	816913	4e-137
28	Bodcaps49	HaeIII	GCAGAGCCTTGGACTCAATC	ATGAAAGTCCAACCTCATCTCCTGAAGGC	thioesterase-like protein	839552	4e-76
29	Bodcaps50a	MseI	GTTCTTGGAGAAGCGCAAAG	CATTATCAATGGTAGCTATAACATTA	protein TIFY 7	843407	4e-113
30	Bodcaps51	BglII	GGTGGAAGCATTTTACCAGCATCAGTTAGATC	GGAGAATCAGGAGGGGAGAG	Serinc-domain containing serine and sphingolipid biosynthesis protein	838187	0
31	Bodcaps52a	HindIII	TTCAAATCCACCACCATCATTATGGCCAAGCT	AAAGTTGCGGACTCATCCAC	translocase of chloroplast 159	827934	3e-32
32	Bodcaps54a	HaeIII	TTTGGTTTAGGCGTGTTTAAGTTGTTGGC	ATTCTTCCGCGACGAGTCTA	hypothetical protein	838456	1e-138
33	Bodcaps57	SalI	GCGTCCACGTCAGGTTCT	TCTGCATCGGGAACCCGGGGTCCCTCACCGTCGA	hypothetical protein	829100	0
34	Bodcaps58	MseI	GCCACGAAAATAGCTCGCCGGCATCGAAACCTT	TCGGATTCGTCAGGAGTTG	hypothetical protein	837896	7e-75
35	Bodcaps60a	MboI	CATAGTACTGGAGCCATTCCTTTCTCTCTGAT	CCTGGGAATCTGGTTGGTT	endomembrane family protein 70	833470	2e-152
36	Bodcaps62	MseI	GGACAGTTCtCGTTTTtACCG	CATTCAGGTGGTTGATTCTTCAAACAACTT	hypothetical protein	841982	2e-108
37	Bodcaps65a	MboI	AGCTCTTTGTCGGGATGATTCTTATCCTGAT	CGGTTTTCGATGATACATACTAAATAAA	V-type proton ATPase proteolipid subunit c4	843898	2e-69
38	Bodcaps68	MboI	ATCGCTTCGTGCACGGAGGTCCGATGGAT	GCAACCACCAAACCAGAAGT	RNA-binding (RRM/RBD/RNP motifs) family protein	6241377	3.2
39	Bodcaps69a	MseI	TCCGTTCCCAGAAATTAACG	CACGTGTTGATGAAACAAGAGAGCGCC	WD40 domain-containing protein	841369	0
40	Bodcaps79	MboI	ACCCAGCTAGAAGCCTTGGAGCCGCAATGAT	CCTTCAGCTCTTGCTCTTGC	plasma membrane intrinsic protein 1;4	827956	0
41	Bodcaps101a	ClaI	TACAAACAAGGGAATGAAAAGGTTA	TTGTCAGTAAACAGAAAAAGAGCAGATCGA	phosphopantetheine adenylyltransferase	816341	1e-94
42	Bodcaps102a	Bgl2	GACGTCGTTTTCTCCATCGT	TGCAGTTCACGGAGGAAGCCGCTTTGGAGAT	6-phosphogluconate dehydrogenase family protein	829033	6e-121
43	Bodcaps105	MseI	GGCTAGAACCGAACCGAAGAACATCTTCTT	CCATCCTTCATCACCGACTT	ferrochelatase 1	832672	8e-69
44	Bodcaps106	ClaI	TCGTACACAGGACAGATGTTGATCGA	CATCGAACTCAACACCGAAA	protein EXORDIUM like 3	835229	3e-152
45	Bodcaps108	MseI	TCATGGTTTTTGGCATTCCATTTCCATTTGGTTA	TGTCCTGTCGTGAGCAAAAG	tetratricopeptide repeat-containing protein	838097	4e-131
46	Bodcaps109	EcoRV	CATTATGTTCAACCGATACCAGTCAGGGATAT	GCTGAAATTGGCTTTGCTTC	C2 calcium/lipid-binding plant phosphoribosyltransferase family protein	838867	8e-180
47	Bodcaps110a	MseI	AATATAATGATGATGATTCATTGCTTTA	CGGGATTGTCTATGTCAGCA	ethylene-insensitive protein 2	831889	6e-66
48	Bodcaps114	Sac1	CGATCTAAACATCCTGTCCTTCCTCAAGAGAG	CTGTTGAAGAGCGGGAAGAG	alpha 1,4-glycosyltransferase-like protein	827735	5e-57
49	Bodcaps117	HaeIII	ATCCTCTAACATATTTGGAGGAACGG	TTGAGCGTGTCTCTGTCACC	putative ubiquitin-conjugating enzyme E2 24	817943	2e-145
		a Primers which were used for genotyping F2 population
